# Supplementary material for: Air Pollution, Pollen, and Indoor Exposures in Allergic Conjunctivitis: A Systematic Review
Source: Life (Basel). 2026 Feb 4;16(2):271. doi: 10.3390/life16020271 (PMC12941877; doi:10.3390/life16020271)
Supplement: Supplementary file 1 [file life-16-00271-s001.zip]

Archive with 4 entries (4 files):
- Supplementary file S1.pdf
- Supplementary file S2.pdf
- Supplementary file S3 .pdf
- Supplementary file S4.pdf
